# Supplementary material for: Targeting ESM1/ VEGFα signaling axis: a promising therapeutic avenue for angiogenesis in cervical squamous cell carcinoma
Source: J Cancer. 2023 Jun 12;14(10):1725–35. doi: 10.7150/jca.84654 (PMC10355198; doi:10.7150/jca.84654)
Supplement: Supplementary file 1 — Supplementary methods and tables. [file jcav14p1725s1.zip]

Archive with 7 entries (6 files):
- Supplementary material/
- Supplementary material/Supplementary Methods.docx
- Supplementary material/Table S1 . Details of all antibodies.docx
- Supplementary material/Table S2 . The sequences of primers and siRNAs..docx
- Supplementary material/Table S3 .GSEA  of Biocarta pathway.xlsx
- Supplementary material/Table S4 . GSEA  of GO terms.xlsx
- Supplementary material/Table S5 . GSEA of Hallmark description.xlsx
