# Supplementary material for: Targeting ESM1/ VEGFα signaling axis: a promising therapeutic avenue for angiogenesis in cervical squamous cell carcinoma
Source: J Cancer. 2023 Jun 12;14(10):1725–35. doi: 10.7150/jca.84654 (PMC10355198; doi:10.7150/jca.84654)
Supplement: Supplementary file 1 — Supplementary methods and tables. [file jcav14p1725s1.zip › Supplementary material/Table S3 .GSEA of Biocarta pathway.xlsx]

## Sheet: Biocarta pathway
Table S5. GSEA of Biocarta pathway.
NO.	Biocarta pathway	SIZE	ES	NES	NOM p-val	FDR q-val	FWER p-val	RANK AT MAX	LEADING EDGE
1	BIOCARTA_VEGF_PATHWAY	27	0.68	2.03	0	0.011	0.007	3685	tags=63%, list=19%, signal=78%
2	BIOCARTA_HIF_PATHWAY	15	0.69	1.81	0.008	0.169	0.148	3399	tags=67%, list=18%, signal=81%
3	BIOCARTA_GCR_PATHWAY	17	0.59	1.7	0.01	0.411	0.354	4431	tags=53%, list=23%, signal=69%
4	BIOCARTA_HDAC_PATHWAY	25	0.51	1.6	0.008	0.762	0.545	5226	tags=52%, list=27%, signal=71%
5	BIOCARTA_NO1_PATHWAY	28	0.52	1.59	0.05	0.649	0.558	2734	tags=32%, list=14%, signal=37%
6	BIOCARTA_PGC1A_PATHWAY	15	0.54	1.56	0.021	0.647	0.596	6089	tags=53%, list=32%, signal=78%
7	BIOCARTA_SPRY_PATHWAY	17	0.58	1.56	0.03	0.564	0.602	5484	tags=59%, list=29%, signal=82%
8	BIOCARTA_ERAD_PATHWAY	19	0.54	1.55	0.035	0.542	0.625	6333	tags=63%, list=33%, signal=94%
9	BIOCARTA_ALK_PATHWAY	37	0.5	1.54	0.024	0.509	0.641	7298	tags=73%, list=38%, signal=117%
10	BIOCARTA_NGF_PATHWAY	20	0.53	1.54	0.057	0.476	0.65	3685	tags=45%, list=19%, signal=56%
11	BIOCARTA_TEL_PATHWAY	17	0.58	1.5	0.047	0.572	0.713	5560	tags=71%, list=29%, signal=99%
12	BIOCARTA_WNT_PATHWAY	24	0.51	1.49	0.062	0.528	0.715	6412	tags=63%, list=33%, signal=94%
13	BIOCARTA_CXCR4_PATHWAY	19	0.51	1.49	0.067	0.508	0.728	4849	tags=42%, list=25%, signal=56%
14	BIOCARTA_ECM_PATHWAY	19	0.5	1.48	0.074	0.483	0.733	3685	tags=42%, list=19%, signal=52%
15	BIOCARTA_CELLCYCLE_PATHWAY	23	0.49	1.46	0.071	0.51	0.757	8243	tags=70%, list=43%, signal=122%
16	BIOCARTA_IGF1MTOR_PATHWAY	19	0.54	1.45	0.081	0.515	0.774	3791	tags=47%, list=20%, signal=59%
17	BIOCARTA_EIF_PATHWAY	16	0.57	1.43	0.098	0.563	0.802	1992	tags=44%, list=10%, signal=49%
18	BIOCARTA_CALCINEURIN_PATHWAY	18	0.51	1.42	0.116	0.554	0.812	6781	tags=67%, list=35%, signal=103%
19	BIOCARTA_NFAT_PATHWAY	51	0.41	1.41	0.066	0.543	0.817	7777	tags=61%, list=40%, signal=102%
20	BIOCARTA_INSULIN_PATHWAY	21	0.5	1.41	0.131	0.518	0.818	5908	tags=57%, list=31%, signal=82%
