# Supplementary material for: Targeting ESM1/ VEGFα signaling axis: a promising therapeutic avenue for angiogenesis in cervical squamous cell carcinoma
Source: J Cancer. 2023 Jun 12;14(10):1725–35. doi: 10.7150/jca.84654 (PMC10355198; doi:10.7150/jca.84654)
Supplement: Supplementary file 1 — Supplementary methods and tables. [file jcav14p1725s1.zip › Supplementary material/Table S4 . GSEA of GO terms.xlsx]

## Sheet: GO analysis
Table S6. GSEA of GO terms.
NO.	GO analysis	SIZE	ES	NES	NOM p-val	FDR q-val	FWER p-val	RANK AT MAX	LEADING EDGE
1	GOBP_ENDOTHELIUM_DEVELOPMENT	124	0.52	2	0	1	0.245	3308	tags=42%, list=17%, signal=50%
2	GOBP_POSITIVE_REGULATION_OF_ENDOTHELIAL_CELL_PROLIFERATION	87	0.51	1.93	0	1	0.478	4674	tags=48%, list=24%, signal=63%
3	GOBP_PEPTIDYL_ASPARAGINE_MODIFICATION	31	0.64	1.93	0	1	0.491	2821	tags=52%, list=15%, signal=60%
4	GOBP_REGULATION_OF_EPITHELIAL_TO_MESENCHYMAL_TRANSITION	90	0.54	1.92	0	0.997	0.511	5268	tags=60%, list=27%, signal=82%
5	GOBP_POSITIVE_REGULATION_OF_CELL_SUBSTRATE_JUNCTION_ORGANIZATION	30	0.59	1.91	0.002	0.862	0.537	3295	tags=47%, list=17%, signal=56%
6	GOMF_ACTIN_MONOMER_BINDING	25	0.59	1.9	0	0.849	0.588	3254	tags=44%, list=17%, signal=53%
7	GOBP_REGULATION_OF_EPITHELIAL_CELL_APOPTOTIC_PROCESS	80	0.49	1.89	0	0.802	0.618	4554	tags=39%, list=24%, signal=51%
8	GOMF_MONOSACCHARIDE_BINDING	67	0.5	1.88	0	0.852	0.672	3127	tags=37%, list=16%, signal=44%
9	GOBP_ENDOTHELIAL_CELL_PROLIFERATION	139	0.49	1.87	0.002	0.793	0.686	4674	tags=46%, list=24%, signal=60%
10	GOBP_NEGATIVE_REGULATION_OF_EPITHELIAL_CELL_APOPTOTIC_PROCESS	44	0.53	1.87	0	0.722	0.689	4967	tags=48%, list=26%, signal=64%
11	GOMF_PROTEIN_DISULFIDE_ISOMERASE_ACTIVITY	17	0.76	1.87	0.011	0.682	0.697	3483	tags=82%, list=18%, signal=100%
12	GOBP_POSITIVE_REGULATION_OF_EPITHELIAL_TO_MESENCHYMAL_TRANSITION	48	0.55	1.87	0.002	0.649	0.71	5209	tags=60%, list=27%, signal=83%
13	GOBP_PROTEIN_N_LINKED_GLYCOSYLATION	74	0.55	1.86	0.002	0.628	0.718	2821	tags=41%, list=15%, signal=47%
14	GOBP_RESPONSE_TO_TOPOLOGICALLY_INCORRECT_PROTEIN	196	0.47	1.86	0	0.587	0.721	6492	tags=56%, list=34%, signal=84%
15	GOBP_EPITHELIAL_CELL_APOPTOTIC_PROCESS	102	0.46	1.86	0	0.563	0.726	5020	tags=40%, list=26%, signal=54%
16	GOBP_POSITIVE_REGULATION_OF_MITOCHONDRIAL_FISSION	15	0.68	1.86	0	0.536	0.729	2116	tags=60%, list=11%, signal=67%
17	GOBP_CELL_CELL_ADHESION_MEDIATED_BY_CADHERIN	26	0.59	1.86	0	0.508	0.73	5193	tags=50%, list=27%, signal=68%
18	GOMF_L_ASCORBIC_ACID_BINDING	20	0.68	1.86	0.004	0.491	0.737	3127	tags=60%, list=16%, signal=72%
19	GOMF_UNFOLDED_PROTEIN_BINDING	109	0.5	1.85	0.004	0.498	0.754	5570	tags=49%, list=29%, signal=68%
20	GOBP_CELLULAR_RESPONSE_TO_TOPOLOGICALLY_INCORRECT_PROTEIN	159	0.48	1.85	0	0.488	0.766	6389	tags=55%, list=33%, signal=82%
