# Supplementary material for: Targeting ESM1/ VEGFα signaling axis: a promising therapeutic avenue for angiogenesis in cervical squamous cell carcinoma
Source: J Cancer. 2023 Jun 12;14(10):1725–35. doi: 10.7150/jca.84654 (PMC10355198; doi:10.7150/jca.84654)
Supplement: Supplementary file 1 — Supplementary methods and tables. [file jcav14p1725s1.zip › Supplementary material/Table S5 . GSEA of Hallmark description.xlsx]

## Sheet: Hallmark description
Table S7. GSEA of Hallmark description.
NO.	Hallmark description	SIZE	ES	NES	NOM p-val	FDR q-val	FWER p-val	RANK AT MAX	LEADING EDGE
1	HALLMARK_EPITHELIAL_MESENCHYMAL_TRANSITION	197	0.57	1.81	0.02	0.235	0.091	4353	tags=59%, list=23%, signal=76%
2	HALLMARK_HYPOXIA	191	0.47	1.8	0.004	0.121	0.093	4246	tags=42%, list=22%, signal=53%
3	HALLMARK_MTORC1_SIGNALING	195	0.48	1.79	0.008	0.092	0.109	5468	tags=52%, list=28%, signal=72%
4	HALLMARK_ANDROGEN_RESPONSE	96	0.5	1.79	0.004	0.074	0.114	6139	tags=55%, list=32%, signal=81%
5	HALLMARK_GLYCOLYSIS	197	0.45	1.78	0.004	0.062	0.117	3688	tags=37%, list=19%, signal=45%
6	HALLMARK_HEDGEHOG_SIGNALING	35	0.53	1.69	0.014	0.115	0.218	4182	tags=51%, list=22%, signal=66%
7	HALLMARK_TGF_BETA_SIGNALING	54	0.54	1.68	0.014	0.103	0.227	4523	tags=59%, list=24%, signal=77%
8	HALLMARK_ANGIOGENESIS	36	0.56	1.67	0.031	0.097	0.239	1540	tags=33%, list=8%, signal=36%
9	HALLMARK_UNFOLDED_PROTEIN_RESPONSE	107	0.44	1.62	0.018	0.12	0.319	6605	tags=53%, list=34%, signal=81%
10	HALLMARK_UV_RESPONSE_DN	138	0.44	1.59	0.018	0.128	0.356	6504	tags=53%, list=34%, signal=79%
11	HALLMARK_PROTEIN_SECRETION	95	0.46	1.56	0.029	0.143	0.41	7685	tags=65%, list=40%, signal=108%
12	HALLMARK_UV_RESPONSE_UP	154	0.37	1.51	0.02	0.182	0.516	7240	tags=49%, list=38%, signal=78%
13	HALLMARK_PI3K_AKT_MTOR_SIGNALING	104	0.4	1.5	0.052	0.184	0.542	5027	tags=39%, list=26%, signal=53%
14	HALLMARK_WNT_BETA_CATENIN_SIGNALING	42	0.47	1.47	0.073	0.198	0.588	6941	tags=62%, list=36%, signal=97%
15	HALLMARK_HEME_METABOLISM	192	0.34	1.44	0.029	0.214	0.632	6695	tags=42%, list=35%, signal=64%
16	HALLMARK_APICAL_JUNCTION	194	0.36	1.44	0.068	0.205	0.636	6837	tags=47%, list=36%, signal=72%
17	HALLMARK_CHOLESTEROL_HOMEOSTASIS	73	0.38	1.4	0.084	0.238	0.692	6086	tags=45%, list=32%, signal=66%
18	HALLMARK_MITOTIC_SPINDLE	198	0.42	1.39	0.126	0.226	0.693	5303	tags=44%, list=28%, signal=60%
19	HALLMARK_G2M_CHECKPOINT	189	0.42	1.35	0.205	0.266	0.753	7133	tags=56%, list=37%, signal=87%
20	HALLMARK_MYC_TARGETS_V1	194	0.41	1.34	0.189	0.266	0.767	5799	tags=44%, list=30%, signal=63%
